# Supplementary material for: Bacterial Luciferases from Vibrio harveyi and Photobacterium leiognathi Demonstrate Different Conformational Stability as Detected by Time-Resolved Fluorescence Spectroscopy
Source: Int J Mol Sci. 2021 Sep 28;22(19):10449. doi: 10.3390/ijms221910449 (PMC8508739; doi:10.3390/ijms221910449)
Supplement: Supplementary file 1 [file ijms-22-10449-s001.zip]

Archive with 1 entries (1 files):
- ijms-1381484-supplementary.pdf
